# Supplementary material for: Dynamic SOFA score assessments to predict outcomes after acute admission of octogenarians to the intensive care unit
Source: PLoS One. 2021 Aug 2;16(8):e0253077. doi: 10.1371/journal.pone.0253077 (PMC8328283; doi:10.1371/journal.pone.0253077)
Supplement: S1 Dataset — (XLSX) [file pone.0253077.s001.xlsx]

## Sheet: Feuil1
Patient	Sex	Admission	D4	Discharge	LOS	D90 (1 death/ 0 alive)	Time to death	Hospitalized M3	Anticoag	Antiplatelet	Number of medications	MNA score	CIRS-g score	ADL-D1	IADL-D1	Frailty	D1-Cardio	D1-Neuro	D1-Ventilatory	D1-Metabolism	D1-Vasopressor	D1-MV	D1-RRT	J0.Sedation	D1-SOFA	D4.Cardio	D4-Ventilatory	D4-Neuro	D4-Metabolism	D4-N°failures	D4-vasopressors	D4-RRT	D4-MV	D4-Deep Sedation	D4-Surgery	D4-SOFA	DeltaSOFA	Score	Proba_Death	DMV	Ventilatory Free-days	Source	Diagnosis	Death	ADL-M3	ΔADL	IADL-M3	ΔIADL
1FM	1	2017-01-19	0	2017-01-20	1	0		0	0	1	2	10	9	6	8		0	1	1	0	0	1	0	0	4															1	89	3	1	0	6	0	8	0
2JJ	1	2017-01-22	1	2017-01-26	4	0		0	0	0	0	12	1	6	8	0	0	1	0	0	0	0	0	0	0	0	0	0	0	0	0	0	0	0	1	0	0	0.447692	0	0	90	2	2	0	6	0	8	0
3SM	0	2017-01-24	0	2017-01-26	2	0		0	0	0	8	4	13	6	8	0	0	1	1	0	1	1	0	0	7															1	89	3	1	0	1	-5	2	-6
4GY	1	2017-01-25	0	2017-01-27	2	1	2	0	0	0	0		2	6			0	1	0	0	0	1	0	1	3															2	88	1	2	1
5FO	1	2017-03-20	1	2017-03-24	4	0		0	0	1	10	14	6	6	8	0	1	0	1	0	1	1	0	0	9	0	0	0	0	0	0	0	0	0	1	1	-8	0.272892	0	2	88	2	4	0	6	0	8	0
6VM	1	2017-03-19	1	2017-03-24	5	0		0	0	1	4	7	5	5	8	0	1	0	0	0	1	1	0	0	6	0	0	0	0	0	0	0	0	0	0	0	-6	0.145542	0	1	89	2	5	0	5	0	3	-5
7DJ	0	2017-02-16	1	2017-02-26	10	1	25	0	0	1	5	14	9	1	7		1	0	0	0	1	0	0	0	5	1	1	0	0	2	1	0	1	0	1	11	6	1	1	7	83	1	6	1
8MJ	1	2017-03-17	1	2017-03-21	4	0		1	0	1	5	10	9	6	8	0	1	0	0	0	0	0	0	0	0	0	0	0	1	1	0	0	0	0	1	1	1	0.79576	0	0	90	3	7	0	6	0	7	-1
9BJ	0	2017-02-11	1	2017-02-24	13	0		0	0	1	10	11	10	6	8	0	0	0	1	0	0	1	0	0	2	0	1	0	1	2	0	0	1	0	0	3	1	0.981657	1	0	90	1	6	0	6	0	8	0
10NM	0	2017-02-10	1	2017-02-20	10	0		0	0	0		11	4	6	8	0	1	1	1	1	1	1	0	0	7	0	1	1	0	2	0	0	1	0	0	5	-2	0.997041	1	5	85	1	6	0	6	0	2	-6
11PJ	0	2017-04-01	0	2017-04-01	0	1	0	1	0	1	8	11	15	4	2	1	1	0	0	1	1	0	1	0	11															0	90	1	8	1
12MC	1	2017-02-17	1	2017-02-28	11	0		0	0	1	3	8	5	6	8	0	0	1	0	0	0	1	0	0	4	0	0	1	0	1	0	0	0	0	1	1	-3	0.579324	0	1	89	2	2	0	6	0	5	-3
13LL	0	2017-03-02	1	2017-03-14	12	0		0	0	0	11	14	15	6	6	0	0	0	1	0	1	1	0	1	11	1	1	0	0	2	1	0	1	1	1	9	-2	0.999984	1	8	82	3	1	0	6	0	7	1
14RC	1	2017-04-10	0	2017-04-11	1	0		0	0	0	5	7	7	6	8	1	0	1	1	0	0	1	0	0	8															1	89	3	1	0	6	0	8	0
15CR	0	2017-04-07	1	2017-04-14	7	1	7	1	1	0	8	11	5	6	8	0	1	0	1	1	1	1	1	1	15	1	0	0	1	2	1	1	1	1	1	16	1	1	1	7	83	2	4	1
16SY	0	2017-04-09	1	2017-04-13	4	0		1	0	0	6	7	16	6	8	0	0	1	1	1	0	1	0	1	4	0	1	0	1	2	0	0	1	0	0	3	-1	0.969528	1	3	87	3	1	0	6	0	8	0
17GY	1	2017-04-11	1	2017-04-25	14	1	14	0	0	0	3	11	6	6	8	0	1	0	1	0	1	1	0	1	9	1	1	0	0	2	1	0	1	1	0	11	2	1	1	14	76	3	9	1
18AS	1	2017-01-28	1	2017-02-07	10	0		1	0	1	5	7	7	6	8		1	0	1	0	1	1	0	1	7	0	1	0	1	2	0	0	1	0	1	4	-3	0.985936	1	6	84	2	7	0	0	-6	0	-8
19LR	0	2017-04-16	0	2017-04-18	2	0		0	0	1	10	13	16	6	8	0	1	1	0	1	1	0	0	0	7															0	90	2	4	0	6	0	8	0
20BY	1	2017-05-02	1	2017-05-06	4	0		0	0	1	8	3	10	3	3	1	0	1	1	0	1	1	0	0	10	0	1	0	0	1	0	0	1	0	1	3	-7	0.869892	0	2	88	3	1	0	5	2	3	0
21LE	0	2017-05-07	1	2017-05-15	8	0		1	1	0		12	10	6	8	0	1	0	0	1	1	1	0	0	7	1	0	0	1	2	0	0	0	0	0	6	-1	0.999383	1	1	89	2	10	0	6	0	8	0
22DH	1	2017-05-10	1	2017-05-26	16	1	16	0	1	0	7		8	6	7	1	0	1	0	0	0	1	0	1	7	0	0	1	0	1	0	0	0	0	1	1	-6	0.386986	0	2	88	2	2	1
23CH	1	2017-05-17	1	2017-05-31	14	0	#REF!	1	1	0	4	9	8	6	2	1	0	0	0	0	0	0	0	0	2	0	0	0	0	0	0	0	0	0	0	0	-2	0.325195	0	0	90	2	5	1
24ES	1	2017-05-30	1	2017-06-08	9			0	1	0	4	11	5	5	8	1	1	0	0	0	1	0	0	0	6	1	0	0	1	2	1	0	0	0	0	3	-3	0.949789	0	0	90	2	7	3
25FG	1	2017-06-09	1	2017-06-12	3	0		0	1	0	5	7	15	2	3	1	1	0	0	0	1	0	0	0	5	0	0	0	0	0	0	0	0	0	1	1	-4	0.514996	0	0	90	3	7	0	1	-1	1	-2
26MJ	1	2017-06-21	1	2017-06-24	3	1	3	0	1	0	6		8	6	7	1	0	1	0	0	0	1	0	1	6										1	16	10			3	87	2	2	1
27DE	1	2017-06-25	1	2017-06-30	5	0		0	0	1	2	4	9	5	4	1	1	0	0	0	1	0	0	0	3	0	0	0	1	1	0	0	0	0	0	2	-1	0.895669	0	0	90	1	6	0	1	-4	2	-2
28LJ	0	2017-07-02	1	2017-07-05	3	1	3	0	0	0	0		2				0	1	0	0	0	0	0	0	2											16	14			0	90	1	2	1
29CA	0	2017-06-16	1	2017-07-05	19	0		0	0	0	0		0	6	8	0	1	1	0	0	1	1	0	1	12	1	1	0	0	2	1	0	1	0	1	11	-1	0.999999	1	16	74	1	6	0	6	0	2	-6
30BA	1	2017-06-27	1	2017-07-06	9	1	47	0	1	0	7		13	6	0	1	1	1	1	0	1	1	0	0	9	0	1	0	0	1	0	0	1	0	0	3	-6	0.8966	0	6	84	3	1	1
31CF	0	2017-07-11	0	2017-07-12	1	0		0	1	1	11	7	19	6	8	0	0	0	1	0	0	0	0	0	2															0	90	3	1	0	6	0	8	0
32GM	1	2017-07-19	1	2017-07-24	5	0		1	0	1	5	12	8	6	6	0	1	0	0	0	0	0	0	0	1	0	0	0	0	0	0	0	0	0	0	0	-1	0.384616	0	0	90	1	6	0	6	0	7	1
33PM	0	2017-07-15	1	2017-07-21	6	1	11	1	0	1	18		14				0	1	1	0	1	1	0	0	8	0	1	1	0	2	0	0	1	0	0	4	-4	0.981836	1	2	88	3	2	1
34BM	0	2017-08-12	1	2017-09-04	23	1	81	0	0	1	4	13	8	6	8	0	1	1	1	0	1	1	0	0	6	1	1	0	0	2	1	0	0	0	1	5	-1	0.997717	1	3	87	1	2	1
35BA	0	2017-08-10	1	2017-08-18	8	0		0	1	0	7	14	2	6	8	0	0	1	1	0	0	0	0	0	6	0	1	0	0	1	0	0	1	0	1	6	0	0.999524	1	1	89	1	6	0	6	0	4	-4
36BL	0	2017-07-27	1	2017-08-01	5	0		0	0	0	6	6	21	3	1	1	0	1	1	0	0	1	0	0	7	0	1	0	0	1	0	0	1	0	0	3	-4	0.935836	0	4	86	3	1	0	0	-3	1	0
37RG	0	2017-07-26	1	2017-08-02	7	0		0	0	0	1	8	8	6	8	1	0	0	1	1	0	0	0	0	5	1	0	0	0	1	1	0	0	0	1	8	3	0.999984	1	0	90	3	7	0	6	0	2	-6
38RA	1	2017-08-22	1	2017-08-25	3	0		1	0	0	0	5	6	6	8	1	0	1	0	0	0	0	0	0	4	0	0	1	0	1	0	0	0	0	1	1	-3	0.579324	0	0	90	3	2	0	6	0	7	-1
39PH	0	2017-08-16	1	2017-08-24	8	1	8	0	0	0	5	10	5	6	8	0	0	0	1	0	0	0	0	0	4	0	0	0	0	0	0	0	0	0	0	0	-4	0.2227	0	0	90	3	9	1
40AA	0	2017-08-31	1	2017-09-04	4	0		1	0	1	9	6	19	5	5	1	1	0	0	0	0	0	0	0	1	1	0	0	0	1	0	0	0	0	0	0	-1	0.384616	0	0	90	2	7	0	2	-3	2	-3
41AM	1	2017-08-30	1	2017-09-05	6	0		0	0	0	7		7	6	7	0	0	1	0	0	0	0	0	0	1	0	0	1	0	0	0	0	0	0	0	0	-1	0.384616	0	0	90	1	2	0	5	-1	0	-7
42AG	0	2017-08-27	1	2017-08-31	4	0		1	0	0	1	11	9	6	7		1	0	1	0	0	0	0	0	1	0	1	0	0	1	0	0	1	0	1	1	0	0.75026	0	1	89	2	7	0	4	-2	6	-1
43RE	0	2017-08-28	1	2017-09-07	10	0		1	1	0	5	11	12	4	1	1	1	0	0	0	1	0	0	0	6	0	1	0	1	2	0	0	0	0	1	2	-4	0.79738	0	0	90	2	7	0	4	0	3	2
44BF	0	2017-09-05	0	2017-09-07	2	0		0	1	0	2	12	4	6	8	0	1	0	0	0	1	0	0	0	5															0	90	1	4	0	6	0	8	0
45RA	0	2017-09-04	1	2017-09-07	3	1	5	0	0	0	3		4				1	1	0	0	1	1	0	0	11										0	16	5			4	86	3	10	1
46DE	1	2017-09-08	1	2017-09-11	3	0		0	0	0	4	11	9	6	8	0	0	1	0	0	0	0	0	0	0	0	0	0	0	0	0	0	0	0	1	0	0	0.447692	0	1	89	2	2	0	6	0	8	0
47DP	1	2017-09-10	1	2017-09-14	4	1	4	0	0	0	7		6	6	8		1	1	0	0	1	1	0	1	7	0	1	0	0	1	1	0	1	0	0	8	1	0.999973	1	4	86	1	2	1
48PO	1	2017-09-12	1	2017-09-15	3	1	36	1	1	1	14	6	17	4	4	1	0	0	0	1	0	0	0	0	2	0	0	0	1	1	0	0	0	0	0	2	0	0.917587	0	0	90	3	8	1
49AJ	0	2017-09-15	0	2017-09-16	1	0		1	0	0	0	4	14	6	7	0	1	0	0	0	1	0	0	0	5										1					0	90	2	4	0	5	-1	3	-4
50DF	1	2017-10-04	1	2017-10-14	10	0		0	0	0	4	14	3	6	8	0	1	1	1	0	1	1	0	0	8	0	0	0	0	0	0	0	0	0	0	1	-7	0.327393	0	1	89	3	7	0
51GM	1	2017-10-08	1	2017-10-11	3	0		0	1	0	8	9	13	6	3	1	1	0	0	0	1	0	0	0	3	0	0	0	0	0	0	0	0	0	1	2	-1	0.895669	0	0	90	2	4	0	3	-3	0	-3
52PJ	0	2017-10-14	1	2017-10-19	5	0		0	0	1	10	13	17	6	8	0	1	0	1	0	1	1	0	0	4	1	0	0	1	2	0	0	1	0	0	0	-4	0.2227	0	5	85	3	7	0	6	0	6	-2
53LA	0	2017-10-29	1	2017-11-08	10	1	46	0	0	0	12	10	18	5	8	0	1	1	1	1	1	1	0	1	13	0	0	1	1	2	1	1	1	0	0	9	-4	0.999974	1	5	85	3	2	1
54BP	1	2017-10-30	1	2017-11-03	4	1	6	1	1	0	9	10	15	6			0	0	1	0	0	0	0	0	4	0	0	0	1	1	0	1	0	0	0	4	0	0.993504	1	0	90	3	9	1
55LA	1	2017-11-06	1	2017-11-10	4	1	52	0	0	0	6	6	12	6	5	0	0	1	1	1	0	1	0	0	7	0	1	0	0	1	0	0	1	0	0	2	-5	0.752129	0	3	87	3	1	1
56BB	0	2017-11-04	1	2017-11-18	14	0		0	0	0	0	8	19	6	8	0	0	1	1	0	1	1	0	0	11	0	1	1	0	2	0	0	1	1	0	5	-6	0.991674	1	9	81	3	1	0	6	0	3	-5
57MG	0	2017-11-06	1	2017-11-20	14	1	60	0	1	0	7		11	6	8		0	1	1	0	0	1	0	1	7	0	0	1	0	1	0	0	1	0	0	3	-4	0.935836	0	6	84	1	2	1
58SF	1	2017-11-20	1	2017-11-23	3	1	72	0	0	0	4	14	16	6	8	1	0	1	0	0	0	0	0	0	0	0	0	1	0	1	0	0	0	0	0	2	2	0.94931	0	0	90	3	2	1
59BO	0	2017-11-21	0	2017-11-23	2	0		0	1	0	7	14	11	6	8	1	0	0	1	0	0	1	0	0	3															1	89	3	9	0	6	0	8	0
60GR	0	2017-08-24	1	2017-09-01	8	1	8	1	1	0	11	9	14	6	8	1	0	0	1	0	1	1	0	0	6	1	1	0	0	2	0	0	1	0	0	7	1	0.999901	1	8	82	3	1	1
61BC	1	2017-11-21	1	2017-11-30	9			1	1	0	9	13	26	3	2	1	1	0	1	0	1	1	0	0	8	0	1	0	0	1	0	0	1	0	1	4	-4	0.981836	1	7	83	2	4	3
62AO	1	2017-12-04	1	2017-12-22	18	1	83	1	1	0	16	9	25	6	5	1	1	0	0	1	1	1	0	0	12	1	0	0	1	2	1	0	0	0	1	7	-5	0.999529	1	4	86	2	5	1
63FA	1	2017-12-01	1	2017-12-05	4	0		1	1	0	7	5	10	0	6		1	0	1	0	1	0	0	0	9	0	0	0	1	1	0	0	0	0	1	1	-8	0.272892	0	0	90	2	4	0	3	3	0	-6
64CH	0	2017-11-23	1	2017-11-30	7	0		0	0	1	7	10	8	6	1	1	0	0	1	0	1	1	0	0	7	0	1	0	0	1	0	0	0	0	0	3	-4	0.935836	0	2	88	1	6	0	1	-5	2	1
65PM	1	2017-12-17	1	2017-12-20	3	0		1	1	0	8	6	13	6	4	1	1	0	0	0	1	0	1	0	8	0	0	0	0	0	0	1	0	0	0	4	-4	0.981836	1	0	90	1	4	0	0	-6	1	-3
66PB	0	2017-12-20	1	2017-12-29	9	1	9	0	0	0	0		8	6			1	0	0	1	1	0	0	0	13	0	0	0	1	1	0	0	0	0	1	7	-6	0.999389	1	2	88	3	7	1
67SV	0	2017-12-16	1	2018-01-04	19	1	19	0	0	0	3		9	6	8		1	1	0	0	1	1	0	0	5	0	1	1	0	2	1	0	1	0	0	7	2	0.999924	1	13	77	1	2	1
68YC	1	2018-01-04	1	2018-01-07	3	1	3	0	0	0	2	9	12	1	0		1	1	0	1	1	0	0	0	9										1	16	7	1	1	0	90	2	9	1
69CA	1	2018-01-14	1	2018-01-19	5	0		0	0	0	5	14	11	6	8	0	1	0	0	0	1	1	0	0	7	0	0	0	1	1	0	0	0	0	1	1	-6	0.386986	0	1	89	2	9	0	6	0	8	0
70LM	0	2018-01-15	1	2018-01-20	5	0		1	0	0	0	7	6	6	2	1	0	0	1	0	0	0	0	0	3	0	1	0	0	1	0	0	0	0	0	3	0	0.976339	1	0	90	3	1	0	6	0	6	4
71FM	0	2018-01-18	1	2018-01-22	4	0		1	1	0	9	3	13	5	2		1	0	1	1	1	0	0	0	8	1	0	0	1	2	1	0	0	0	0	3	-5	0.91834	0	0	90	2	4	0	3	-2	3	1
72ZT	1	2018-02-10	1	2018-02-16	6	0		0	0	1	4	14	6	6	8	0	1	0	1	0	1	1	0	0	7	1	1	0	0	2	1	0	1	0	1	8	1	0.999973	1	4	86	2	9	0	6	0	6	-2
73BB	1	2018-02-23	0	2018-02-24	1	0		0	0	0	3	9	9	6	7	0	1	0	0	0	1	0	0	0	7										1					0	90	2	7	0
74CG	0	2018-02-28	1	2018-03-06	6	1	7	1	0	1	10	8	14	6	6		0	0	1	1	0	0	1	0	8	0	1	0	1	2	0	1	0	0	0	6	-2	0.9992	1	0	90	3	9	1
75PH	0	2018-03-08	1	2018-03-13	5	1	21	0	0	0	4	6	10	5	7	1	1	1	1	0	1	1	0	1	6	0	0	1	1	2	0	0	1	0	0	3	-3	0.949789	0	4	86	3	2	1
76DL	1	2018-03-17	1	2018-03-29	12	1	12	0	0	0	1	9	3	6	8	0	0	1	0	0	1	1	0	1	6	0	1	1	0	2	0	0	1	0	1	6	0	0.999524	1	2	88	2	2	1
77BL	1	2018-03-12	0	2018-03-14	2			1	0	0	4	14	11	6	7	0	0	1	0	0	0	1	0	0	3										1					1	89	2	2	3
78AG	1	2018-03-21	1	2018-03-29	8	0		0	0	0	4	6	5	6	6	0	1	0	1	1	1	1	0	0	8	0	1	0	0	1	0	0	1	0	1	2	-6	0.700567	0	3	87	2	7	0	6	0	6	0
79JC	1	2018-03-31	1	2018-04-05	5	0		0	0	0		10	7	6	8	0	0	0	0	1	0	0	0	0	0	0	0	0	0	0	0	0	0	0	0	0	0	0.447692	0	0	90	2	5	0	6	0	8	0
80LC	0	2018-03-30	1	2018-04-25	26	0		1	0	0	4	8	18	6	8	1	0	1	0	0	1	1	0	1	6	0	0	1	0	1	0	0	1	0	1	4	-2	0.989121	1	1	89	2	2	0
81RG	0	2018-03-09	1	2018-03-13	4	1	87	0	1	0	10	11	11	6	5		1	0	0	0	0	0	0	0	3	0	0	0	0	0	0	0	0	0	0	1	-2	0.641067	0	0	90	1	4	1
82DA	0	2018-04-06	1	2018-04-09	3	1	7	1	0	0	7	3	22	6	8	1	1	0	0	0	1	0	0	0	10	0	0	0	1	1	0	0	0	0	0	6	-4	0.998655	1	0	90	3	7	1
83SI	1	2018-04-23	1	2018-05-03	10			0	0	0	3	6	6	6	2	1	0	1	1	0	0	1	0	0	5	0	0	1	0	1	0	0	1	0	0	2	-3	0.83617	0	10	80	3	11	3
84PP	1	2018-05-21	1	2018-05-31	10	0		1	1	0	12	7	25	4	4	0	1	0	0	1	1	1	0	0	9	1	0	0	0	1	1	0	0	0	1	9	0	0.999991	1	7	83	2	4	0	1	-3	1	-3
85GJ	0	2018-05-13	1	2018-05-17	4	0		0	1	0	6	9	17	4	2		0	0	1	0	0	0	0	0	4	0	0	0	0	0	0	0	0	0	0	2	-2	0.868756	0	0	90	3	5	0	1	-3	0	-2
86VL	0	2018-05-18	1	2018-05-25	7	0		1	0	1	5	6	6	6	8	1	1	0	1	1	1	1	1	1	11	1	0	0	0	1	1	1	1	0	0	11	0	0.999999	1	4	86	3	7	0	6	0	8	0
87BD	0	2018-05-02	1	2018-05-07	5	0		1	0	1	5	13	11	6	2	0	0	0	1	0	0	1	0	0	3	0	1	0	0	1	0	0	1	0	0	2	-1	0.895669	0	0	90	3	9	0	6	0	3	1
88BA	0	2018-04-29	0	2018-05-01	2	0		0	1	0	12	14	16	6	1	0	1	0	0	1	1	0	0	0	8															0	90	3	7	0
89FN	1	2018-05-28	1	2018-06-01	4			1	0	1	4	14	9	6	8		0	1	0	0	1	1	0	0	3	0	0	1	0	1	0	0	0	0	1	1	-2	0.641067	0	2	88	2	2	0	6	0	4	-4
90MC	1	2018-05-28	1	2018-06-02	5	0		1	0	1	8	10	13	5	4	1	1	0	1	0	0	1	0	0	9	0	1	0	0	1	0	0	1	0	0	3	-6	0.8966	0	3	87	3	9	0	3	-2	2	-2
91BL	1	2018-06-11	1	2018-06-14	3	0		0	0	1	8	14	16	6	8	0	1	0	0	0	1	0	0	0	8	0	0	0	0	0	0	0	0	0	0	3	-5	0.91834	0	0	90	3	7	0	6	0	7	-1
92AP	0	2018-05-19	1	2018-05-23	4	0		0	0	1	6	4	13	4	1	1	1	0	0	0	0	0	0	0	4	0	0	0	0	0	0	0	0	0	1	0	-4	0.2227	0	0	90	2	4	0
93CD	1	2018-06-17	1	2018-06-23	6	1	6	1	1	0	6	7	15	4	2	1	1	1	0	0	1	1	0	0	9	1	0	0	0	1	1	0	0	0	1	6	-3	0.998963	1	1	89	3	10	1
94JR	0	2018-07-16	1	2018-07-21	5	0		0	0	0	2	5	9	6	1	1	0	1	0	1	0	0	0	0	4	0	0	1	1	2	0	0	0	0	0	1	-3	0.579324	0	0	90	3	11	0	4	-2	0	-1
95TL	1	2018-07-07	1	2018-07-16	9	0	104	0	0	1	13	12	11	4	1	1	0	0	1	0	0	0	0	0	3	0	1	0	0	1	0	0	0	0	0	2	-1	0.895669	0	0	90	3	1	1
96CG	1	2018-07-10	1	2018-07-13	3	1	3	1	1	1	8	2	7	6	0	1	1	0	0	0	1	1	0	0	7	1	1	0	0	2	1	0	0	0	1	9	2	0.999994	1	2	88	2	4	1
97CM	1	2018-08-03	0	2018-08-04	1	0		0	0	0	0	14	0	6	8	0	0	0	0	0	0	0	0	0	0															0	90	3	7	0
98LM	1	2018-08-07	1	2018-08-16	9	0	119	0	0	1	2	10	6	6	8	0	0	0	1	0	1	1	0	0	6	0	1	0	0	1	0	0	0	0	0	1	-5	0.450166	0	2	88	1	6	1
99TJ	0	2018-08-03	1	2018-08-09	6	0		0	0	0	3	12	7	6	8		1	0	0	1	1	1	1	0	16	1	0	0	1	2	1	1	0	0	1	10	-6	0.999988	1	3	87	2	7	0	6	0	8	0
100MJ	0	2018-08-04	0	2018-08-06	2	0		0	0	0	6	12	12	6	7		1	0	1	0	0	0	0	0	2															0	90	2	1	0
101LM	0	2018-08-04	1	2018-08-07	3	0	127	1	0	0	5	6	14	6	4		1	0	1	0	1	1	0	0	7	0	0	0	0	0	0	0	0	0	1	2	-5	0.752129	0	1	89	2	7	1
102CA	0	2018-08-21	1	2018-08-27	6	0		1	1	0	7	1	17	5	5	0	0	1	0	0	0	0	0	0	5	0	0	1	0	1	0	0	0	0	0	4	-1	0.991591	1	0	90	3	2	0	5	0	6	1
103AP	0	2018-08-26	0	2018-08-27	1	1	1	1	0	0	4	8	10	5	8	0	1	1	1	1	1	0	0	0	15															0	90	3	7	1
104SK	1	2018-08-29	1	2018-09-01	3	0		0	1	1	14	11	14	5	4	0	1	0	0	0	1	0	1	0	10	1	0	0	0	1	0	1	0	0	0	5	-5	0.993568	1	0	90	3	7	0	2	-3	2	-2
105CM	1	2018-08-29	0	2018-08-31	2	0		0	1	0	1	10	9	5	4	1	0	1	0	0	0	0	0	0	3															0	90	3	2	0	4	-1	1	-3
106GA	0	2018-08-25	1	2018-08-28	3			1	0	1	5	6	13	6	6	0	1	0	1	0	1	1	0	0	8	0	0	0	0	0	0	0	0	0	0	0	-8	0.0919545	0	1	89	2	7	3
107FL	0	2018-09-02	1	2018-09-07	5	0		1	0	1		5	9	5	1	1	0	0	1	0	0	0	0	0	3	0	1	0	0	1	0	0	0	0	0	2	-1	0.895669	0	0	90	3	1	0	4	-1	0	-1
108RB	1	2018-09-13	0	2018-09-15	2	0		0	0	0	5	2	10	6	8	1	0	0	0	1	0	0	0	0	1															0	90	1	6	0	6	0	4	-4
109MR	0	2018-09-03	1	2018-09-20	17			1	1	0	10	14	15	6	6	0	1	0	1	1	1	0	0	0	13	1	0	0	0	2	1	1	1	0	0	13	0	1	1	6	84	3	1	0
